# Supplementary material for: Transcriptomics Reveals the ERF2-bHLH2-CML5 Module Responses to H2S and ROS in Postharvest Calcium Deficiency Apples
Source: Int J Mol Sci. 2021 Dec 1;22(23):13013. doi: 10.3390/ijms222313013 (PMC8657956; doi:10.3390/ijms222313013)
Supplement: Supplementary file 1 [file ijms-22-13013-s001.zip]

Archive with 1 entries (1 files):
- ijms-1459317-supplementary.pdf
